# Supplementary material for: Second generation multiple reaction monitoring assays for enhanced detection of ultra-low abundance Mycobacterium tuberculosis peptides in human serum
Source: Clin Proteomics. 2017 Jun 5;14:21. doi: 10.1186/s12014-017-9156-y (PMC5460347; doi:10.1186/s12014-017-9156-y)
Supplement: Supplementary file 1 — Additional file 1. Table of native and isotope-labeled peptide multiple reaction monitoring parameters including parent and transition m/z, retention time and collision energy. [file 12014_2017_9156_MOESM1_ESM.xlsx]

## Sheet: Sheet1
			Native Peptide											Isotope-labelled Peptide											Collision Energy	Average Retention Time
Rv#	Name	Peptide	Parent m/z	Fragment m/z ion										Parent m/z	Fragment m/z ion
Rv0009	PpiA	IALFGNHAPK	534.303	770.394	y7	623.326	y6	477.761	y9	442.243	y8	315.203	y3	538.311	778.409	y7	631.34	y6	481.769	y9	446.25	y8	323.217	y3	19	19.9
		VIQGFMIQGGDPTGTGR	867.436	1189.56	y12	1058.52	y11	945.438	y10	817.38	y9	588.31	y6	872.44	1199.57	y12	1068.53	y11	955.447	y10	827.388	y9	598.318	y6	31	29.2
		HTIFGEVIDAESQR	534.602	818.4	y7	705.316	y6	590.289	y5	519.252	y4	390.21	y3	537.938	828.409	y7	715.324	y6	600.298	y5	529.26	y4	400.218	y3	18	30.5
Rv0129c	Ag85c	VQFQGGGPHAVYLLDGLR	643.011	849.483	y7	850.449	y16	712.886	y14	573.336	y5	345.224	y3	646.347	859.491	y7	855.454	y16	717.89	y14	583.344	y5	355.233	y3	22	37.4
		NDPMVQIPR	535.277	743.423	y6	612.383	y5	513.314	y4	420.742	y7	478.255	y8	540.281	753.432	y6	622.391	y5	523.323	y4	425.746	y7	483.259	y8	19	20.5
		FLEGLTLR	474.779	801.483	y7	688.399	y6	559.356	y5	502.335	y4	389.251	y3	479.783	811.491	y7	698.407	y6	569.364	y5	512.343	y4	399.259	y4	17	30
Rv0350	DnaK	TTPSIVAFAR	531.801	763.446	y7	563.33	y5	464.262	y4	430.753	y8	393.224	y3	536.805	773.454	y7	573.338	y5	474.27	y4	435.757	y8	403.233	y3	19	26.9
		ITQDLLDR	487.269	860.447	y7	759.4	y6	631.341	y5	516.314	y4	290.146	y2	492.273	870.455	y7	769.408	y6	641.349	y5	526.322	y4	300.154	y3	17	17.3
Rv1827	GarA	FLLDQAITSAGR	646.354	1031.55	y10	918.464	y9	675.378	y7	604.341	y6	491.257	y5	651.358	1041.56	y10	928.472	y9	685.387	y7	614.35	y6	501.265	y5	23	34
		LVFLTGPK	437.773	761.456	y7	662.387	y6	515.319	y5	301.187	y3	244.166	y2	441.781	769.47	y7	670.401	y6	523.333	y5	309.201	y3	252.18	y2	15	26.8
Rv1837c	GlcB	VVADLTPQNQALLNAR	861.978	1225.66	y11	1124.62	y10	657.404	y6	586.367	y5	473.283	y4	866.983	1235.67	y11	1134.63	y10	667.413	y6	596.375	y5	483.291	y4	31	28.3
		FALNAANAR	474.257	800.437	y8	729.4	y7	616.316	y6	502.273	y5	431.236	y4	479.261	810.446	y8	739.408	y7	626.324	y6	512.281	y5	441.244	y4	16	13.9
		NYTAPGGGQFTLPGR	768.384	1086.57	y11	875.473	y8	690.393	y6	579.307	y12	442.277	y4	773.388	1096.58	y11	885.482	y8	700.402	y6	584.311	y12	452.286	y4	27	26.4
Rv1860	Mpt32	TTGDPPFPGQPPPVANDTR	655.322	772.395	y7	795.407	y15	483.754	y9	435.227	y8	276.167	y2	658.658	782.403	y7	800.411	y15	488.758	y9	440.232	y8	286.175	y2	22	24.1
		LYASAEATDSK	578.28	1042.47	y10	879.405	y9	808.368	y8	721.336	y7	650.299	y6	582.287	1050.48	y10	887.42	y9	816.383	y8	729.35	y7	658.313	y6	20	2.3
Rv1886c	Ag85b	PGLPVEYLQVPSPSMGR	609.654	830.419	y8	731.35	y7	547.266	y5	634.298	y6	450.213	y4	612.99	840.427	y8	741.359	y7	557.274	y5	644.306	y6	460.221	y4	21	42.5
		AADMWGPSSDPAWER	838.362	1287.58	y11	1101.5	y10	1044.47	y9	773.358	y6	658.331	y5	843.366	1297.58	y11	1111.5	y10	1054.48	y9	783.366	y6	668.339	y5	30	29.9
Rv1980c	Mpt64	SLENYIAQTR	597.809	994.495	y8	865.453	y7	751.41	y6	475.262	y4	588.346	y5	602.813	1004.5	y8	875.461	y7	761.418	y6	485.271	y4	598.355	y5	21	20.9
		FLSAATSSTPR	569.299	877.437	y9	790.405	y8	719.368	y7	648.331	y6	547.283	y5	574.303	887.446	y9	800.414	y8	729.377	y7	658.339	y6	557.292	y5	20	12.8
Rv2031c	HspX	AELPGVDPDK	520.767	840.446	y8	727.362	y7	573.288	y5	474.219	y4	359.192	y3	524.774	848.46	y8	735.376	y7	581.302	y5	482.234	y4	367.207	y3	18	14.4
		TVSLPVGADEDDIK	729.87	1258.62	y12	862.379	y8	586.296	y11	1058.5	y10	375.224	y3	733.877	1266.63	y12	870.393	y8	590.303	y11	1066.51	y10	383.238	y3	26	25.8
Rv2220	GlnA1	SVFDDGLAFDGSSIR	793.378	1137.55	y11	1022.53	y10	634.315	y6	519.289	y5	852.421	y8	798.382	1147.56	y11	1032.53	y10	644.324	y6	529.297	y5	862.429	y8	28	37.5
		GGYFPVAPNDQYVDLR	604.297	665.362	y5	502.298	y4	693.854	y12	560.275	y9	288.203	y2	607.633	675.37	y5	512.307	y4	698.858	y12	565.279	y9	298.211	y2	20	36.7
Rv2244	AcpM	IPDEDLAGLR	549.793	888.442	y8	773.415	y7	529.346	y5	493.251	y9	345.224	y3	554.797	898.45	y8	783.423	y7	539.354	y5	498.255	y9	355.233	y3	19	24.3
		TVGDVVAYIQK	596.832	992.541	y9	935.52	y8	721.424	y6	622.356	y5	820.493	y7	600.839	1000.56	y9	943.534	y8	729.439	y6	630.37	y5	828.507	y7	21	28.1
		LEEENPEAAQALR	735.365	1098.55	y10	969.511	y9	855.468	y8	558.336	y5	487.299	y4	740.369	1108.56	y10	979.519	y9	865.477	y8	568.344	y5	497.307	y4	26	17.8
Rv2376c	Cfp2	GSLVEGGIGGTEAR	651.836	946.459	y10	817.416	y9	760.395	y8	703.373	y7	590.289	y6	656.84	956.467	y10	827.425	y9	770.403	y8	713.382	y7	600.298	y6	23	16.4
		SLADPNVSFANK	631.822	1062.52	y10	876.457	y8	665.362	y6	566.293	y5	479.261	y4	635.83	1070.54	y10	884.472	y8	673.376	y6	574.307	y5	487.276	y4	22	21
Rv3248c	SahH	GVTEETTTGVLR	631.833	1106.57	y10	1005.52	y9	876.479	y8	747.436	y7	646.388	y6	636.837	1116.58	y10	1015.53	y9	886.487	y8	757.444	y7	656.397	y6	22	15.8
		IHVEALGGHLTK	425.579	612.346	y6	555.325	y5	581.322	y11	463.259	y9	512.793	y10	428.25	620.361	y6	563.339	y5	585.329	y11	467.266	y9	516.8	y10	14	17.3
Rv3418c	GroES	DVLAVVSK	415.753	616.403	y6	503.319	y5	432.282	y4	333.213	y3	234.145	y2	419.76	624.417	y6	511.333	y5	440.296	y4	341.227	y3	242.159	y2	14	18.4
		RIPLDVAEGDTVIYSK	592.656	882.457	y8	825.435	y7	710.408	y6	510.292	y4	397.208	y3	595.328	890.471	y8	833.449	y7	718.423	y6	518.306	y4	405.222	y3	20	30.6
Rv3441c	MrsA	YVLEELR	461.256	758.441	y6	659.372	y5	546.288	y4	417.246	y3	288.203	y2	466.26	768.449	y6	669.381	y5	556.296	y4	427.254	y3	298.211	y2	16	22.7
		TAVEQAAAELGDTGR	744.868	960.474	y10	889.437	y9	818.4	y8	505.237	y5	618.321	y6	749.872	970.483	y10	899.446	y9	828.409	y8	515.245	y5	628.329	y6	26	24.3
Rv3804c	Ag85a	NDPLLNVGK	485.272	740.467	y7	643.414	y6	530.33	y5	417.246	y4	204.134	y2	489.279	748.481	y7	651.428	y6	538.344	y5	425.26	y4	212.149	y2	17	19.2
		FLEGFVR	434.24	720.404	y6	607.32	y5	478.277	y4	421.256	y3	274.187	y2	439.244	730.412	y6	617.328	y5	488.286	y4	431.264	y3	284.196	y2	15	27.9
Rv3841	BfrB	EALALALDQER	614.83	915.489	y8	844.452	y7	731.368	y6	660.331	y5	547.247	y4	619.834	925.498	y8	854.461	y7	741.377	y6	670.339	y5	557.255	y4	22	25.3
		AGANLFELENFVAR	775.902	1124.57	y9	977.505	y8	735.378	y6	740.383	y13	246.156	y2	780.906	1134.58	y9	987.513	y8	745.387	y6	745.387	y13	256.164	y2	28	45.3
Rv3874	Cfp10	QELDEISTNIR	659.336	1060.56	y9	832.452	y7	590.326	y5	503.294	y4	703.41	y6	664.34	1070.57	y9	842.461	y7	600.334	y5	513.302	y4	713.418	y6	23	23.1
Rv3875	Esat-6	LAAAWGGSGSEAYQGVQQK	636.646	1050.52	y9	687.378	y6	559.32	y5	850.442	y7	403.23	y3	639.318	1058.54	y9	695.393	y6	567.334	y5	858.456	y7	411.244	y3	22	23.1
		WDATATELNNALQNLAR	634.322	785.463	y7	714.426	y6	601.342	y5	473.283	y4	246.156	y2	637.658	795.471	y7	724.434	y6	611.35	y5	483.291	y4	256.164	y2	22	45.5
