# Supplementary material for: Second generation multiple reaction monitoring assays for enhanced detection of ultra-low abundance Mycobacterium tuberculosis peptides in human serum
Source: Clin Proteomics. 2017 Jun 5;14:21. doi: 10.1186/s12014-017-9156-y (PMC5460347; doi:10.1186/s12014-017-9156-y)
Supplement: Supplementary file 2 — Additional file 2. Limit of Detection/Quantitation (LOD/LOQ) summary for transitions in each peptide in mixed exosome matrix. Values are in fmol/μl. [file 12014_2017_9156_MOESM2_ESM.xlsx]

## Sheet: Sheet1
PpiA: IALFGNHAPK					PpiA: VIQGFMIQGGDPTGTGR					PpiA: HTIFGEVIDAESQR
	LOD	LOQ	R2			LOD	LOQ	R2			LOD	LOQ	R2
Y7	0.474	1.435	0.999692		Y12	0.814	2.467	0.99909		Y7	0.523	1.584	0.999487
Y6	0.609	1.847	0.999702		Y11	0.657	1.991	0.999189		Y6	0.489	1.483	0.99955
Y3	1.405	4.257	0.997297		Y10	0.74	2.243	0.99871		Y5	0.4	1.212	0.99978
Y9	0.585	1.772	0.999194		Y9	0.689	2.088	0.999108		Y4	0.516	1.565	0.999786
Y8	0.411	1.428	0.999477		Y6	0.715	2.168	0.999039		Y3	0.43	1.303	0.999746
Ag85c: VQFQGGGPHAVYLLDGLR					Ag85c: NDPMVQIPR					Ag85c: FLEGLTLR
	LOD	LOQ	R2			LOD	LOQ	R2			LOD	LOQ	R2
y7	≥1	≥10	1		y6	0.162	0.489	0.999964		y7	0.285	0.863	0.999848
y5	≥1	≥10	1		y5	0.162	0.493	0.99995		y6	0.265	0.805	0.999834
y3	0.254	0.769	0.999948		y4	0.274	0.829	0.999859		y5	0.292	0.884	0.999799
y16	0.497	1.505	0.999661		y8	≥1	≥10	1		y4	0.192	0.582	0.999949
y14	0.306	0.927	0.999925		y7	0.189	0.572	0.999933		y3	0.315	0.956	0.999813
DnaK: TTPSIVAFAR					DnaK: ITQDLLDR					GarA: FLLDQAITSAGR
	LOD	LOQ	R2			LOD	LOQ	R2			LOD	LOQ	R2
Y7	0.213	0.647	0.99989		Y7	0.087	0.299	0.99998		Y10	0.334	1.012	0.999737
Y5	0.161	0.488	0.99994		Y6	0.088	0.266	0.99998		Y9	0.281	0.853	0.999851
Y4	0.191	0.579	0.99993		Y5	0.092	0.28	0.99998		Y7	0.315	0.955	0.999813
Y3	0.136	0.411	0.99996		Y4	0.103	0.311	0.99998		Y6	0.274	0.831	0.999859
Y8	0.146	0.442	0.99995		Y2	0.11	0.331	0.99997		Y5	0.319	0.965	0.999861
GarA :LVFLTGPK					GlcB: VVADLTPQNQALLNAR					GlcB: FALNAANAR*
	LOD	LOQ	R2			LOD	LOQ	R2			LOD	LOQ	R2
Y7	0.179	0.542	0.999925		y11	0.209	0.6344	0.999897		y8	0.178	0.539	0.99994
Y6	0.102	0.309	0.999976		y10	0.2	0.608	0.999905		y7	0.121	0.366	0.999966
Y5	0.109	0.333	0.999972		y6	0.153	0.462	0.999968		y6	0.177	0.535	0.999926
Y3	0.069	0.208	0.999993		y5	0.144	0.435	0.999961		y5	0.136	0.411	0.999965
Y2	0.115	0.347	0.999975		y4	0.205	0.621	0.999921		y4	0.234	0.709	0.999897
GlcB: NYTAPGGGQFTLPGR					Mpt32: TTGDPPFPGQPPPVANDTR					Mpt32: LYASAEATDSK*
	LOD	LOQ	R2			LOD	LOQ	R2			LOD	LOQ	R2
y12	0.247	0.75	0.999885		y9	0.265	0.802	0.999868		y10	0.777	2.353	0.995791
y11	0.279	0.845	0.99978		y7	0.55	1.665	0.999758		y9	0.543	1.645	0.998936
y4	0.216	0.654	0.999936		y15	0.422	1.28	0.999857		y8	0.831	2.518	0.995104
y11	0.271	0.82	0.999915		y9	0.165	0.499	0.999949		y7	0.436	1.321	0.983803
y12	0.258	0.78	0.999761		y8	0.394	1.194	0.999708		y6	0.724	2.193	0.991766
Ag85B: PGLPVEYLQVPSPSMGR					Ag85B: AADMWGPSSDPAWER					Mpt64: SLENYIAQTR
	LOD	LOQ	R2			LOD	LOQ	R2			LOD	LOQ	R2
y8	≥ 1	≥ 3	NA		Y11	0.72	2.182	0.99929		y8	0.164	0.498	0.999949
y7	0.6	1.819	0.99971		Y10	0.57	1.727	0.99955		y7	0.196	0.593	0.99991
Y6	≥ 1	≥ 3	NA		Y9	0.491	1.488	0.99967		y6	0.214	0.648	0.999914
Y5	≥ 1	≥ 3	NA		Y6	0.432	1.309	0.99985		y5	0.192	0.582	0.999931
Y4	≥ 10	≥ 30	NA		Y5	0.578	1.752	0.99954		y4	0.232	0.702	0.999873
Mpt64: FLSAATSSTPR					HspX: AELPGVDPDK					HspX: TVSLPVGADEDDIK
	LOD	LOQ	R2			LOD	LOQ	R2			LOD	LOQ	R2
y9	0.332	1.005	0.999741		y8	0.19	0.577	0.99995		y8	0.161	0.488	0.999951
y8	0.202	0.614	0.999903		y7	0.223	0.675	0.999883		y7	0.164	0.497	0.999937
y7	0.189	0.573	0.999933		y5	0.119	0.36	0.999973		y5	0.155	0.469	0.999943
y6	0.256	0.776	0.999845		y4	0.226	0.685	0.999904		y4	0.118	0.358	0.999974
y5	0.261	0.79	0.999872		y7	0.135	0.41	0.999966		y7	0.288	0.871	0.999886
GlnA1: SVFDDGLAFDGSSIR					GlnA1: GGYFPVAPNDQYVDLR					AcpM: IPDEDLAGLR
	LOD	LOQ	R2			LOD	LOQ	R2			LOD	LOQ	R2
Y11	0.478	1.449	0.999461		Y5	7.412	22.462	0.891179		y8	0.158	0.479	0.999941
Y10	0.475	1.438	0.999469		Y4	4.485	13.592	0.955685		y7	0.236	0.716	0.999868
Y8	0.578	1.75	0.999214		Y2	0.978	2.964	0.997752		y5	0.189	0.574	0.999915
Y6	0.36	1.09	0.999695		y12	1.821	5.517	0.992273		y3	0.42	1.272	0.999758
Y5	0.453	1.374	0.999516		Y9	0.331	1.002	0.99985		y9	0.17	0.514	0.999932
AcpM: TVGDVVAYIQK					AcpM: LEEENPEAAQALR					Cfp2: GSLVEGGIGGTEAR
	LOD	LOQ	R2			LOD	LOQ	R2			LOD	LOQ	R2
Y9	0.166	0.502	0.999948		y10	0.363	1.099	0.99969		y10	0.136	0.413	0.999965
Y8	0.358	1.084	0.999759		Y9	0.35	1.06	0.999711		y9	0.101	0.306	0.999981
Y7	0.226	0.684	0.999904		Y8	0.254	0.771	0.999911		y8	0.194	0.588	0.999929
Y6	0.167	0.506	0.999948		y5	0.377	1.141	0.999666		y7	0.222	0.674	0.999907
Y5	0.087	0.265	0.999986		y4	0.321	0.973	0.999757		y6	0.073	0.222	0.99999
Cfp2: SLADPNVSFANK					SahH: GVTEETTTGVLR					SahH: IHVEALGGHLTK
	LOD	LOQ	R2			LOD	LOQ	R2			LOD	LOQ	R2
y10	0.115	0.348	0.999969		Y10	0.051	0.155	0.99999		y6	0.298	0.903	0.999791
y8	0.135	0.408	0.999966		Y9	0.155	0.468	0.999887		y5	≥10	≥10	#N/A
y6	0.273	0.826	0.999898		Y8	0.107	0.323	0.999957		y11	≥10	≥10	#N/A
y5	0.105	0.32	0.999979		Y7	0.207	0.627	0.999798		y10	≥1	≥1	1
y4	0.094	0.284	0.999988		Y6	0.058	0.175	0.999984		y6	≥1	≥10	1
GroES: DVLAVVSK					GroES: RIPLDVAEGDTVIYSK					MrsA: YVLEELR
	LOD	LOQ	R2			LOD	LOQ	R2			LOD	LOQ	R2
y6	0.074	0.225	0.999987		y8	0.373	1.131	0.999738		Y6	0.142	0.431	0.999962
y5	0.125	0.378	0.999963		y7	0.33	1	0.99985		Y5	0.156	0.473	0.999943
y4	0.096	0.292	0.999982		y6	0.361	1.094	0.999821		Y4	0.158	0.48	0.999941
y3	0.139	0.422	0.999963		y5	0.343	1.038	0.999839		Y3	0.221	0.669	0.999908
y2	0.158	0.48	0.999953		y4	0.347	1.052	0.999773		Y2	0.182	0.551	0.999938
MrsA: TAVEQAAAELGDTGR					Ag85A: NDPLLNVGK					Ag85A: FLEGFVR
	LOD	LOQ	R2			LOD	LOQ	R2			LOD	LOQ	R2
Y10	0.383	1.159	0.999725		Y7	0.108	0.327	0.999973		Y6	0.163	0.493	0.999938
Y9	0.388	1.175	0.999793		Y6	0.102	0.308	0.999981		Y5	0.154	0.467	0.999944
Y8	0.326	0.987	0.999854		Y5	0.139	0.423	0.999954		Y4	0.17	0.513	0.999932
y6	0.307	0.929	0.999871		Y4	0.021	0.062	0.999999		Y3	0.081	0.245	0.999991
y5	0.249	0.756	0.999915		Y2	0.147	0.446	0.99997		Y2	0.267	0.81	0.999832
BfrB: EALALALDQER					BfrB: AGANLFELENFVAR					Cfp10: QELDEISTNIR
	LOD	LOQ	R2			LOD	LOQ	R2			LOD	LOQ	R2
y8	0.229	0.695	0.999851		y9	0.582	1.765	0.997954		y9	0.299	0.906	0.999832
y7	0.247	0.749	0.999856		y8	0.645	1.954	0.997888		y7	0.599	1.815	0.999507
y6	0.224	0.679	0.999882		y6	0.728	2.206	0.997852		Y6	0.332	1.005	0.999741
y5	0.274	0.829	0.999859		y2	0.657	1.992	0.997942		Y5	0.314	0.951	0.999815
y4	0.224	0.678	0.999906		y13	0.728	2.206	0.997852		Y4	0.313	0.948	0.999866
EsxA: LAAAWGGSGSEAYQGVQQK					EsxA: WDATATELNNALQNLAR					* RT is similar to an unspecific peak identified at all peptide masses including this peptide’s native transitions. Therefore this peptide was not included in the final analysis.
	LOD	LOQ	R2			LOD	LOQ	R2
Y9	0.43	1.303	0.999652		Y7	>10	>30	NA
Y7	0.506	1.534	0.999648		Y6	7.76	23.515	0.882505
Y6	0.433	1.31	0.999743		Y5	6.892	20.886	0.90386
Y5	0.439	1.33	0.999735		Y3	7.597	23.023	0.886576
Y3	≥ 1	≥ 3	NA		Y2	5.352	16.217	0.938615
