# Supplementary material for: Second generation multiple reaction monitoring assays for enhanced detection of ultra-low abundance Mycobacterium tuberculosis peptides in human serum
Source: Clin Proteomics. 2017 Jun 5;14:21. doi: 10.1186/s12014-017-9156-y (PMC5460347; doi:10.1186/s12014-017-9156-y)
Supplement: Supplementary file 3 — Additional file 3. Table of normalized TPA cut-off values determined by the healthy donor group. False discovery rates (FDR) are calculated as the false positives (healthy controls with nTPA above the cut-off)/total number of healthy controls. [file 12014_2017_9156_MOESM3_ESM.xlsx]

## Sheet: Sheet1
Peptide	Number of Values	Mean (M)	Standard Deviation (SD)	Cut-off (M + 3SD)	Maximum value	FDR
VQFQGGGPHAVYLLDGLR	20	0.0008813	0.002481	0.0083243	0.01044	0.05
NDPMVQIPR	20	0.003246	0.0029	0.011946	0.0112	0
FLEGLTLR	20	0.001009	0.0007508	0.0032614	0.003142	0
TTGDPPFPGQPPPVANDTR	0			INDET
LYASAEATDSK	20	0.004763	0.00376	0.016043	0.01544	0
EALALALDQER	20	0.0004449	0.0007691	0.0027522	0.00258	0
AGANLFELENFVAR	12	0.001444	0.002847	0.009985	0.008617	0
GSLVEGGIGGTEAR	20	0.0004253	0.0009753	0.0033512	0.003087	0
SLADPNVSFANK	20	0.004338	0.006724	0.02451	0.02523	0.05
VVADLTPQNQALLNAR	20	0.00536	0.005633	0.022259	0.01461	0
FALNAANAR	20	0.001161	0.000652	0.003117	0.002361	0
NYTAPGGGQFTLPGR	20	0.00285	0.00496	0.01773	0.01775	0.05
DVLAVVSK	20	0.003139	0.002417	0.01039	0.00595	0
RIPLDVAEGDTVIYSK	20	0.01341	0.01573	0.0606	0.05386	0
SLENYIAQTR	20	0.001455	0.001534	0.006057	0.005002	0
FLSAATSSTPR	20	0.003472	0.002982	0.012418	0.01009	0
GVTEETTTGVLR	20	0.003766	0.001767	0.009067	0.006064	0
IHVEALGGHLTK	20	0.004268	0.005503	0.020777	0.0202	0
AELPGVDPDK	20	0.001061	0.001854	0.006623	0.005342	0
TVSLPVGADEDDIK	20	0.01864	0.02021	0.07927	0.05641	0
TTPSIVAFAR	19	0.004692	0.001239	0.008409	0.006238	0
ITQDLLDR	20	0.07773	0.009493	0.106209	0.09332	0
PGLPVEYLQVPSPSMGR	0			INDET
AADMWGPSSDPAWER	19	0.01637	0.02889	0.10304	0.101	0
QELDEISTNIR	20	0.001203	0.002112	0.007539	0.007953	0.05
FLLDQAITSAGR	20	0.002038	0.003213	0.011677	0.01051	0
LVFLTGPK	19	0.009019	0.003332	0.019015	0.01363	0
LAAAWGGSGSEAYQGVQQK	20	0.00353	0.006729	0.023717	0.0227	0
WDATATELNNALQNLAR	2	0	0	0	0	0
SVFDDGLAFDGSSIR	0			INDET
GGYFPVAPNDQYVDLR	20	0.01814	0.03583	0.12563	0.1482	0.05
YVLEELR	20	0.002175	0.00332	0.012135	0.01147	0
TAVEQAAAELGDTGR	20	0.0005776	0.0008205	0.0030391	0.002667	0
IALFGNHAPK	20	0.0009361	0.002914	0.0096781	0.0107	0.05
VIQGFMIQGGDPTGTGR	20	0.0008939	0.001841	0.0064169	0.006645	0.05
HTIFGEVIDAESQR	19	0.0009821	0.002036	0.0070901	0.006161	0
IPDEDLAGLR	20	0.003303	0.004109	0.01563	0.01536	0
TVGDVVAYIQK	20	0.007296	0.006212	0.025932	0.01908	0
LEEENPEAAQALR	20	0.0003136	0.0005218	0.001879	0.001686	0
NDPLLNVGK	20	0.002356	0.003077	0.011587	0.0116	0.05
FLEGFVR	20	0.0003778	0.0004225	0.0016453	0.001094	0
INDET = indeterminate, value was not determined for the isotope-labeled standard in any of the samples
