# Supplementary material for: Second generation multiple reaction monitoring assays for enhanced detection of ultra-low abundance Mycobacterium tuberculosis peptides in human serum
Source: Clin Proteomics. 2017 Jun 5;14:21. doi: 10.1186/s12014-017-9156-y (PMC5460347; doi:10.1186/s12014-017-9156-y)
Supplement: Supplementary file 6 — Additional file 6. Statistical analysis summary. Includes results from two-tailed t-test analysis, before and after Benjamin-Hochberg adjustment. [file 12014_2017_9156_MOESM6_ESM.xlsx]

## Sheet: Sheet1
Peptide	healthy	vs_	disease	Raw p-value	P_value_summary	Significantly_different___P___0_	One__or_two_tailed_P_value_	t__df	Benjamin-Hochberg adjusted p-value
VQFQGGGPHAVYLLDGLR	VQF-healthy	vs.	VQF	0.0811	ns	No	Two-tailed	t=1.776 df=56	0.140082
NDPMVQIPR	NDP- healthy	vs.	NDP	0.3073	ns	No	Two-tailed	t=1.030 df=56	0.41705
FLEGLTLR	FLE-healthy	vs.	FLE	0.0401	*	Yes	Two-tailed	t=2.101 df=56	0.0836
LYASAEATDSK	LYA-healthy	vs.	LYA	0.0422	*	Yes	Two-tailed	t=2.078 df=58	0.0836
EALALALDQER	EAL-healthy	vs.	EAL	0.0042	**	Yes	Two-tailed	t=2.983 df=57	0.0133
AGANLFELENFVAR	AGA-healthy	vs.	AGA	0.004	**	Yes	Two-tailed	t=3.025 df=48	0.0133
GSLVEGGIGGTEAR	GSL-healthy	vs.	GSL	0.0006	***	Yes	Two-tailed	t=3.611 df=57	0.00434286
SLADPNVSFANK	SLA-healthy	vs.	SLA	0.0296	*	Yes	Two-tailed	t=2.232 df=56	0.0661647
VVADLTPQNQALLNAR	VVA-healthy	vs.	VVA	0.3611	ns	No	Two-tailed	t=0.9206 df=57	0.473166
FALNAANAR	FAL-healthy	vs.	FAL	0.0008	***	Yes	Two-tailed	t=3.557 df=53	0.00434286		indicates no longer significant after B-H adjustment
NYTAPGGGQFTLPGR	NYT-healthy	vs.	NYT	0.5646	ns	No	Two-tailed	t=0.5794 df=57	0.670462		indicates disease nTPA significantly higher than healthy
DVLAVVSK	DVL-healthy	vs.	DVL	0.0116	*	Yes	Two-tailed	t=2.609 df=57	0.0293867		indicates healthy nTPA significantly higher than disease
RIPLDVAEGDTVIYSK	RIP-healthy	vs.	RIP	0.691	ns	No	Two-tailed	t=0.3996 df=56	0.750229
SLENYIAQTR	SLE-healthy	vs.	SLE	0.0642	ns	No	Two-tailed	t=1.888 df=56	0.116171
FLSAATSSTPR	FLS-healthy	vs.	FLS	0.044	*	Yes	Two-tailed	t=2.062 df=55	0.0836
GVTEETTTGVLR	GVT-healthy	vs.	GVT	0.0033	**	Yes	Two-tailed	t=3.064 df=57	0.0133
IHVEALGGHLTK	IHV-healthy	vs.	IHV	0.4352	ns	No	Two-tailed	t=0.7860 df=56	0.551253
AELPGVDPDK	AEL-healthy	vs.	AEL	0.89	ns	No	Two-tailed	t=0.1389 df=56	0.914054
TVSLPVGADEDDIK	TVS-healthy	vs.	TVS	2.81899e-07	****	Yes	Two-tailed	t=5.808 df=57	1.07122e-05
TTPSIVAFAR	TTP-healthy	vs.	TTP	0.0035	**	Yes	Two-tailed	t=3.045 df=56	0.0133
ITQDLLDR	ITQ-healthy	vs.	ITQ	0.0076	**	Yes	Two-tailed	t=2.775 df=53	0.0222154
AADMWGPSSDPAWER	AAD-healthy	vs.	AAD	0.0034	**	Yes	Two-tailed	t=3.068 df=51	0.0133
QELDEISTNIR	QEL-healthy	vs.	QEL	0.6257	ns	No	Two-tailed	t=0.4904 df=57	0.699312
FLLDQAITSAGR	FLL-healthy	vs.	FLL	0.0873	ns	No	Two-tailed	t=1.742 df=54	0.144235
LVFLTGPK	LVF-healthy	vs.	LVF	0.0004	***	Yes	Two-tailed	t=3.775 df=56	0.00434286
LAAAWGGSGSEAYQGVQQK	LAA-healthy	vs.	LAA	0.1336	ns	No	Two-tailed	t=1.522 df=56	0.203072
WDATATELNNALQNLAR	WDA-healthy	vs.	WDA	0.5824	ns	No	Two-tailed	t=0.5563 df=28	0.670642
GGYFPVAPNDQYVDLR	GGY-healthy	vs.	GGY	0.0099	**	Yes	Two-tailed	t=2.679 df=52	0.0268714
YVLEELR	YVL-healthy	vs.	YVL	0.0005	***	Yes	Two-tailed	t=3.717 df=54	0.00434286
TAVEQAAAELGDTGR	TAV-healthy	vs.	TAV	0.2252	ns	No	Two-tailed	t=1.227 df=54	0.329138
IALFGNHAPK	IAL-healthy	vs.	IAL	0.4995	ns	No	Two-tailed	t=0.6799 df=53	0.61229
VIQGFMIQGGDPTGTGR	VIQ-healthy	vs.	VIQ	0.024	*	Yes	Two-tailed	t=2.321 df=55	0.057
HTIFGEVIDAESQR	HTI-healthy	vs.	HTI	0.1034	ns	No	Two-tailed	t=1.662 df=45	0.163717
IPDEDLAGLR	IPD-healthy	vs.	IPD	0.7985	ns	No	Two-tailed	t=0.2566 df=54	0.842861
TVGDVVAYIQK	TVG-healthy	vs.	TVG	0.0002	***	Yes	Two-tailed	t=4.007 df=55	0.0038
LEEENPEAAQALR	LEE-healthy	vs.	LEE	0.2933	ns	No	Two-tailed	t=1.061 df=57	0.412793
NDPLLNVGK	NDPL-healthy	vs.	NDPL	0.9224	ns	No	Two-tailed	t=0.09782 df=57	0.9224
FLEGFVR	FLEG-healthy	vs.	FLEG	0.0008	***	Yes	Two-tailed	t=3.546 df=55	0.00434286
